# Supplementary material for: Differences in size and number of embryonic type II neuroblast lineages correlate with divergent timing of central complex development between beetle and fly
Source: eLife. 2025 May 6;13:RP99717. doi: 10.7554/eLife.99717 (PMC12055003; doi:10.7554/eLife.99717)
Supplement: Figure 2—figure supplement 1—source data 1. [file elife-99717-fig2-figsupp1-data1.zip]

Archive with 9 entries (8 files):
- Figure 2- figure supplement 1- gel images source data/
- Figure 2- figure supplement 1- gel images source data/.DS_Store
- __MACOSX/Figure 2- figure supplement 1- gel images source data/._.DS_Store
- Figure 2- figure supplement 1- gel images source data/figure2-figure supplement1c- source data 1 2.pptx
- __MACOSX/Figure 2- figure supplement 1- gel images source data/._figure2-figure supplement1c- source data 1 2.pptx
- Figure 2- figure supplement 1- gel images source data/Figure2-figure supplement 1c-source data1.jpg
- __MACOSX/Figure 2- figure supplement 1- gel images source data/._Figure2-figure supplement 1c-source data1.jpg
- Figure 2- figure supplement 1- gel images source data/Figure2-figure supplement 1c-source data2.tiff
- __MACOSX/Figure 2- figure supplement 1- gel images source data/._Figure2-figure supplement 1c-source data2.tiff
